# Supplementary material for: The Effect of Beetroot Ingestion on High-Intensity Interval Training: A Systematic Review and Meta-Analysis
Source: Nutrients. 2021 Oct 20;13(11):3674. doi: 10.3390/nu13113674 (PMC8618171; doi:10.3390/nu13113674)
Supplement: Supplementary file 1 [file nutrients-13-03674-s001.zip]

Archive with 1 entries (1 files):
- nutrients-1409474-supplementary.pdf
